# Supplementary material for: Enhancing the oral and topical insecticidal efficacy of a commercialized spider venom peptide biopesticide via fusion to the carrier snowdrop lectin (Galanthus nivalis agglutinin)
Source: Pest Manag Sci. 2022 Oct 10;79(1):284–94. doi: 10.1002/ps.7198 (PMC10091797; doi:10.1002/ps.7198)
Supplement: Supplementary file 1 — Appendix S1. Supporting information. [file PS-79-284-s001.zip]

Archive with 4 entries (4 files):
- Onlineres1a&amp;amp;b.jpeg
- OnlineRes1c.jpeg
- OnlineRes1d.jpeg
- Onlineresource2.jpeg
